# Supplementary material for: Putting the Mess in Order: Aspergillus welwitschiae (and Not A. niger) Is the Etiological Agent of Sisal Bole Rot Disease in Brazil
Source: Front Microbiol. 2018 Jun 11;9:1227. doi: 10.3389/fmicb.2018.01227 (PMC6004399; doi:10.3389/fmicb.2018.01227)
Supplement: Supplementary Table 3 — Publicly available sequences of Aspergillus welwitschiae and their metadata used in our study. [file Table_3.XLSX]

## Sheet: Sheet1
Number	Identification	Isolation Source	Country	Location	Coordinates (estimated)	Notes	Reference
25	A_welwitschiae_KR064475.1_EGE-KL-1351	Dried Figs	Turkey	-	38° 57' 49.500'' N 35° 14' 36.000'' E	-	Unpublished/ Gezgin, Y. and and Nielsen, J.B. Chemotaxonomic and molecular fingerprinting of Aspergillus section Nigri from Turkish dried figs
26	A_welwitschiae_KR064468.1_EGE-KL-1185	Dried Figs	Turkey	-	38° 57' 49.500'' N 35° 14' 36.000'' E	-	Unpublished/ Gezgin, Y. and and Nielsen, J.B. Chemotaxonomic and molecular fingerprinting of Aspergillus section Nigri from Turkish dried figs
27	A_welwitschiae_KR064466.1_EGE-KL-1171	Dried Figs	Turkey	-	38° 57' 49.500'' N 35° 14' 36.000'' E	-	Unpublished/ Gezgin, Y. and and Nielsen, J.B. Chemotaxonomic and molecular fingerprinting of Aspergillus section Nigri from Turkish dried figs
28	A_welwitschiae_FR751414.1_CCF<CZE_:4068	ear (ext. auditory canal)	Czech Republic	Prague	50° 4' 31.937'' N 14° 26' 16.081'' E	deposited in the Culture Collection of Fungi, Department of Botany, Charles University in Prague (CCF)	Hubka, V., Kubatova, A., Mallatova, N., Sedlacek, P., Melichar, J., Skorepova, M., Mencl, K., Lyskova, P., Sramkova, B., Chudickova, M., Hamal, P., Kolarik, M. (2012) Rare and new etiological agents revealed among 178 clinical Aspergillus strains obtained from Czech patients and characterized by molecular sequencing JOURNAL Med. Mycol. 50 (6), p. 601-610.
29	A_welwitschiae_LK031763.1_TUAa4	Onion bulbs	Saudi Arabia	Taif city	21° 26' 14.1828'' N 40° 30' 45.7704'' E	Collected randomly from different markets and vendors	Gherbawy, Y., Elhariry, H., Kocsubé, S., Bahobial, A., Deeb, B.E., Altalhi, A., Varga, J. and Vágvölgyi, C. (2015) Molecular characterization of black Aspergillus species from onion and their potential for ochratoxin A and fumonisin B2 production. Foodborne pathogens and disease, 12(5), pp.414-423.
30	A_welwitschiae_LK031761.1_TUAa36	Onion bulbs	Saudi Arabia	Taif city	21° 26' 14.1828'' N 40° 30' 45.7704'' E	Collected randomly from different markets and vendors	Gherbawy, Y., Elhariry, H., Kocsubé, S., Bahobial, A., Deeb, B.E., Altalhi, A., Varga, J. and Vágvölgyi, C. (2015) Molecular characterization of black Aspergillus species from onion and their potential for ochratoxin A and fumonisin B2 production. Foodborne pathogens and disease, 12(5), pp.414-423.
31	A_welwitschiae_LK031760.1_TUAa35	Onion bulbs	Saudi Arabia	Taif city	21° 26' 14.1828'' N 40° 30' 45.7704'' E	Collected randomly from different markets and vendors	Gherbawy, Y., Elhariry, H., Kocsubé, S., Bahobial, A., Deeb, B.E., Altalhi, A., Varga, J. and Vágvölgyi, C. (2015) Molecular characterization of black Aspergillus species from onion and their potential for ochratoxin A and fumonisin B2 production. Foodborne pathogens and disease, 12(5), pp.414-423.
32	A_welwitschiae_LK031758.1_TUAa33	Onion bulbs	Saudi Arabia	Taif city	21° 26' 14.1828'' N 40° 30' 45.7704'' E	Collected randomly from different markets and vendors	Gherbawy, Y., Elhariry, H., Kocsubé, S., Bahobial, A., Deeb, B.E., Altalhi, A., Varga, J. and Vágvölgyi, C. (2015) Molecular characterization of black Aspergillus species from onion and their potential for ochratoxin A and fumonisin B2 production. Foodborne pathogens and disease, 12(5), pp.414-423.
33	A_welwitschiae_LK031757.1_TUAa32	Onion bulbs	Saudi Arabia	Taif city	21° 26' 14.1828'' N 40° 30' 45.7704'' E	Collected randomly from different markets and vendors	Gherbawy, Y., Elhariry, H., Kocsubé, S., Bahobial, A., Deeb, B.E., Altalhi, A., Varga, J. and Vágvölgyi, C. (2015) Molecular characterization of black Aspergillus species from onion and their potential for ochratoxin A and fumonisin B2 production. Foodborne pathogens and disease, 12(5), pp.414-423.
34	A_welwitschiae_LK031752.1_TUAa28	Onion bulbs	Saudi Arabia	Taif city	21° 26' 14.1828'' N 40° 30' 45.7704'' E	Collected randomly from different markets and vendors	Gherbawy, Y., Elhariry, H., Kocsubé, S., Bahobial, A., Deeb, B.E., Altalhi, A., Varga, J. and Vágvölgyi, C. (2015) Molecular characterization of black Aspergillus species from onion and their potential for ochratoxin A and fumonisin B2 production. Foodborne pathogens and disease, 12(5), pp.414-423.
35	A_welwitschiae_LK031750.1_TUAa26	Onion bulbs	Saudi Arabia	Taif city	21° 26' 14.1828'' N 40° 30' 45.7704'' E	Collected randomly from different markets and vendors	Gherbawy, Y., Elhariry, H., Kocsubé, S., Bahobial, A., Deeb, B.E., Altalhi, A., Varga, J. and Vágvölgyi, C. (2015) Molecular characterization of black Aspergillus species from onion and their potential for ochratoxin A and fumonisin B2 production. Foodborne pathogens and disease, 12(5), pp.414-423.
36	A_welwitschiae_LK031749.1_TUAa25	Onion bulbs	Saudi Arabia	Taif city	21° 26' 14.1828'' N 40° 30' 45.7704'' E	Collected randomly from different markets and vendors	Gherbawy, Y., Elhariry, H., Kocsubé, S., Bahobial, A., Deeb, B.E., Altalhi, A., Varga, J. and Vágvölgyi, C. (2015) Molecular characterization of black Aspergillus species from onion and their potential for ochratoxin A and fumonisin B2 production. Foodborne pathogens and disease, 12(5), pp.414-423.
37	A_welwitschiae_LK031744.1_TUAa20	Onion bulbs	Saudi Arabia	Taif city	21° 26' 14.1828'' N 40° 30' 45.7704'' E	Collected randomly from different markets and vendors	Gherbawy, Y., Elhariry, H., Kocsubé, S., Bahobial, A., Deeb, B.E., Altalhi, A., Varga, J. and Vágvölgyi, C. (2015) Molecular characterization of black Aspergillus species from onion and their potential for ochratoxin A and fumonisin B2 production. Foodborne pathogens and disease, 12(5), pp.414-423.
38	A_welwitschiae_LK031743.1_TUAa2	Onion bulbs	Saudi Arabia	Taif city	21° 26' 14.1828'' N 40° 30' 45.7704'' E	Collected randomly from different markets and vendors	Gherbawy, Y., Elhariry, H., Kocsubé, S., Bahobial, A., Deeb, B.E., Altalhi, A., Varga, J. and Vágvölgyi, C. (2015) Molecular characterization of black Aspergillus species from onion and their potential for ochratoxin A and fumonisin B2 production. Foodborne pathogens and disease, 12(5), pp.414-423.
39	A_welwitschiae_LK031739.1_TUAa16	Onion bulbs	Saudi Arabia	Taif city	21° 26' 14.1828'' N 40° 30' 45.7704'' E	Collected randomly from different markets and vendors	Gherbawy, Y., Elhariry, H., Kocsubé, S., Bahobial, A., Deeb, B.E., Altalhi, A., Varga, J. and Vágvölgyi, C. (2015) Molecular characterization of black Aspergillus species from onion and their potential for ochratoxin A and fumonisin B2 production. Foodborne pathogens and disease, 12(5), pp.414-423.
40	A_welwitschiae_LK031736.1_TUAa13	Onion bulbs	Saudi Arabia	Taif city	21° 26' 14.1828'' N 40° 30' 45.7704'' E	Collected randomly from different markets and vendors	Gherbawy, Y., Elhariry, H., Kocsubé, S., Bahobial, A., Deeb, B.E., Altalhi, A., Varga, J. and Vágvölgyi, C. (2015) Molecular characterization of black Aspergillus species from onion and their potential for ochratoxin A and fumonisin B2 production. Foodborne pathogens and disease, 12(5), pp.414-423.
41	A_welwitschiae_KJ775286.1_DTO_180A9	indoor house dust	South Africa	-	30° 33' 34.135'' S 22° 56' 15.021'' E	Settled dust was collected in April of 2009 using sterilisedDuststream® collectors (Indoor Biotechnologies) attached tovacuum cleaners. Buildings from nine countries, includingAustralia, Indonesia, Mexico, Micronesia, New Zealand, SouthAfrica, Thailand, United Kingdom and Uruguay, were included in the survey. Samples from Canada and the United States werenot included in this taxonomic study. Isol…	Visagie, C.M., Houbraken, J., Frisvad, J.C., Hong, S.B., Klaassen, C.H., Perrone, G., Seifert, K.A., Varga, J., Yaguchi, T. and Samson, R.A. (2014) Identification and nomenclature of the genus Penicillium. Studies in Mycology 78, p. 343-371.
42	A_welwitschiae_KU681064.1_DTO265-G2	Vitis vinifera L.	Iran	-	32° 25' 40.469'' N 53° 41' 16.965'' E	-	Unpublished/ Khodaei, A., Arzanlou, M. and Babaiahari, A. Calmodulin gene Analysis of Aspergillus spp. from Iran
43	A_welwitschiae_KX894585.1_KAS 6127	house dust	Canada	-	56° 7' 49.318'' N 106° 20' 48.375'' W	House dust samples were received from various areas in North America	Visagie, C.M., Yilmaz, N., Renaud, J.B., Sumarah, M.W., Hubka, V., Frisvad, J.C., Chen, A.J., Meijer, M. and Seifert, K.A. (2017) A survey of xerophilic Aspergillus from indoor environment, including descriptions of two new section Aspergillus species producing eurotium-like sexual states. MycoKeys 19, p. 1-30.
44	A_welwitschiae_KX894584.1_KAS 6124	house dust	Canada	-	56° 7' 49.318'' N 106° 20' 48.375'' W	House dust samples were received from various areas in North America	Visagie, C.M., Yilmaz, N., Renaud, J.B., Sumarah, M.W., Hubka, V., Frisvad, J.C., Chen, A.J., Meijer, M. and Seifert, K.A. (2017) A survey of xerophilic Aspergillus from indoor environment, including descriptions of two new section Aspergillus species producing eurotium-like sexual states. MycoKeys 19, p. 1-30.
45	A_welwitschiae_KJ775332.1_DTO_247F7	indoor house dust	Mexico	-	15° 58' 35.263'' N 93° 12' 47.570'' W	Settled dust was collected in April of 2009 using sterilised Duststream® collectors (Indoor Biotechnologies) attached to vacuum cleaners. Buildings from nine countries, including Australia, Indonesia, Mexico, Micronesia, New Zealand, South Africa, Thailand, United Kingdom and Uruguay, were included in the survey. Samples from Canada and the United States were not included in this taxonomic study.…	Visagie, C.M., Houbraken, J., Frisvad, J.C., Hong, S.B., Klaassen, C.H., Perrone, G., Seifert, K.A., Varga, J., Yaguchi, T. and Samson, R.A. (2014) Identification and nomenclature of the genus Penicillium. Studies in Mycology 78, p. 343-371.
46	A_welwitschiae_LT558746.1_CCF_4963	cave	Romania	-	45° 56' 35.38'' N 24° 58' 0.336'' E	-	Unpublished/ Novakova, A., Hubka,V., Sklenar, F. and Kolarik, M. Aspergillus mycobiota of Movile cave
47	A_welwitschiae_KR064473.1_EGE-KL-1318	dried figs	Turkey	-	38° 57' 49.500'' N 35° 14' 36.000'' E	-	Unpublished/ Gezgin, Y. and and Nielsen, J.B. Chemotaxonomic and molecular fingerprinting of Aspergillus section Nigri from Turkish dried figs
48	A_welwitschiae_KX894578.1_KAS_5970	house dust	Canada	-	56° 7' 49.318'' N 106° 20' 48.375'' W	House dust samples were received from various areas in North America	Visagie, C.M., Yilmaz, N., Renaud, J.B., Sumarah, M.W., Hubka, V., Frisvad, J.C., Chen, A.J., Meijer, M. and Seifert, K.A. (2017) A survey of xerophilic Aspergillus from indoor environment, including descriptions of two new section Aspergillus species producing eurotium-like sexual states. MycoKeys 19, p. 1-30.
49	A_welwitschiae_KC480196.1_CBS_139.54_TYPE	female inflorescense of Welwitschia mirabilis	Namibia	-	22° 58' 01.600" S 18° 29' 34.800" E	Epitype of A. welwitschiae from CBSKNAW Fungal Biodiversity Centre, the Netherlands	Hong, S.B., Lee, M., Kim, D.H., Varga, J., Frisvad, J.C., Perrone, G., Gomi, K., Yamada, O., Machida, M., Houbraken, J., Samson, R.A. (2013) Aspergillus luchuensis, an industrially important black aspergillus in east asia. PLOS ONE 8(5): e63769.
50	A_welwitschiae_KR064484.1_EGE-KL-T-37	Dried Figs	Turkey	-	38° 57' 49.500'' N 35° 14' 36.000'' E	-	Unpublished/ Gezgin, Y. and and Nielsen, J.B. Chemotaxonomic and molecular fingerprinting of Aspergillus section Nigri from Turkish dried figs
51	A_welwitschiae_KR064457.1_EGE-KL-1083	Dried Figs	Turkey	-	38° 57' 49.500'' N 35° 14' 36.000'' E	-	Unpublished/ Gezgin, Y. and and Nielsen, J.B. Chemotaxonomic and molecular fingerprinting of Aspergillus section Nigri from Turkish dried figs
52	A_welwitschiae_KR064467.1_EGE-KL-1176	Dried Figs	Turkey	-	38° 57' 49.500'' N 35° 14' 36.000'' E	-	Unpublished/ Gezgin, Y. and and Nielsen, J.B. Chemotaxonomic and molecular fingerprinting of Aspergillus section Nigri from Turkish dried figs
53	A_welwitschiae_KR064483.1_EGE-KL-T-36	Dried Figs	Turkey	-	38° 57' 49.500'' N 35° 14' 36.000'' E	-	Unpublished/ Gezgin, Y. and and Nielsen, J.B. Chemotaxonomic and molecular fingerprinting of Aspergillus section Nigri from Turkish dried figs
54	A_welwitschiae_KX769858.1_LYL7	raw cashew kernels	Benin	Penessoulou village	9° 14' 21.112" N 1° 33' 08.436" E	strains isolated after surface sterilization of cashew kernels	Lamboni, Y., Nielsen, K.F., Linnemann, A.R., Gezgin, Y.K., Hell, K., Nout, M.J.R., Smid, E.J., Tamo, M., Van Boekel, M.A.J.S., Hoof, J.B., Frisvad, J.C. (2016) Diversity in secondary metabolites including mycotoxins from strains of aspergillus section nigri isolated from raw cashew nuts from benin, west africa. PLoS ONE, Volume 11, p. 71-77.
55	A_welwitschiae_KR064479.1_EGE-KL-1399	Dried Figs	Turkey	-	38° 57' 49.500'' N 35° 14' 36.000'' E	-	Unpublished/ Gezgin, Y. and and Nielsen, J.B. Chemotaxonomic and molecular fingerprinting of Aspergillus section Nigri from Turkish dried figs
56	A_welwitschiae_KR064481.1_EGE-KL-1451	Dried Figs	Turkey	-	38° 57' 49.500'' N 35° 14' 36.000'' E	-	Unpublished/ Gezgin, Y. and and Nielsen, J.B. Chemotaxonomic and molecular fingerprinting of Aspergillus section Nigri from Turkish dried figs
57	A_welwitschiae_LC000569.1_PW3171	Human nail	China	Hong Kong	22° 17' 11.0184'' N 114° 10' 59 E	Aspergillus isolates recovered from nail specimens collected during 2012-2013, were	Tsang, C., Hui, T.W.S., Lee, K., Chen, J.H.K., Ngan, A.H.Y., Tam, E.W.T., Chan, J.F.W., Wu, A.L., Cheung, M., Tse, B.P.H., Wu, A.K.L., Lai, C.K.C., Tsang, D.N.C., Que, T., Lam, C., Yuen, K., Lau, Susanna, K.P., Woo, P.C.Y. (2016) Genetic diversity of species isolated from onychomycosis and sp. nov., with implications to antifungal susceptibility testing. Diagnostic Microbiology and Infectious Dis…
58	A_welwitschiae_KR064462.1_EGE-KL-1116	Dried Figs	Turkey	-	38° 57' 49.500'' N 35° 14' 36.000'' E	-	Unpublished/ Gezgin, Y. and and Nielsen, J.B. Chemotaxonomic and molecular fingerprinting of Aspergillus section Nigri from Turkish dried figs
59	A_welwitschiae_KR064476.1_EGE-KL-1356	Dried Figs	Turkey	-	38° 57' 49.500'' N 35° 14' 36.000'' E	-	Unpublished/ Gezgin, Y. and and Nielsen, J.B. Chemotaxonomic and molecular fingerprinting of Aspergillus section Nigri from Turkish dried figs
60	A_welwitschiae_KR064459.1_EGE-KL-1102	Dried Figs	Turkey	-	38° 57' 49.500'' N 35° 14' 36.000'' E	-	Unpublished/ Gezgin, Y. and and Nielsen, J.B. Chemotaxonomic and molecular fingerprinting of Aspergillus section Nigri from Turkish dried figs
61	A_welwitschiae_KR064469.1_EGE-KL-1198	Dried Figs	Turkey	-	38° 57' 49.500'' N 35° 14' 36.000'' E	-	Unpublished/ Gezgin, Y. and and Nielsen, J.B. Chemotaxonomic and molecular fingerprinting of Aspergillus section Nigri from Turkish dried figs
62	A_welwitschiae_KR064460.1_EGE-KL-1108	Dried Figs	Turkey	-	38° 57' 49.500'' N 35° 14' 36.000'' E	-	Unpublished/ Gezgin, Y. and and Nielsen, J.B. Chemotaxonomic and molecular fingerprinting of Aspergillus section Nigri from Turkish dried figs
63	A_welwitschiae_KR064477.1_EGE-KL-1373	Dried Figs	Turkey	-	38° 57' 49.500'' N 35° 14' 36.000'' E	-	Unpublished/ Gezgin, Y. and and Nielsen, J.B. Chemotaxonomic and molecular fingerprinting of Aspergillus section Nigri from Turkish dried figs
64	A_welwitschiae_KR064471.1_EGE-KL-1296	Dried Figs	Turkey	-	38° 57' 49.500'' N 35° 14' 36.000'' E	-	Unpublished/ Gezgin, Y. and and Nielsen, J.B. Chemotaxonomic and molecular fingerprinting of Aspergillus section Nigri from Turkish dried figs
65	A_welwitschiae_KR064458.1_EGE-KL-1094	Dried Figs	Turkey	-	38° 57' 49.500'' N 35° 14' 36.000'' E	-	Unpublished/ Gezgin, Y. and and Nielsen, J.B. Chemotaxonomic and molecular fingerprinting of Aspergillus section Nigri from Turkish dried figs
66	A_welwitschiae_KR064480.1_EGE-KL-1410	Dried Figs	Turkey	-	38° 57' 49.500'' N 35° 14' 36.000'' E	-	Unpublished/ Gezgin, Y. and and Nielsen, J.B. Chemotaxonomic and molecular fingerprinting of Aspergillus section Nigri from Turkish dried figs
67	A_welwitschiae_KR064472.1_EGE-KL-1308	Dried Figs	Turkey	-	38° 57' 49.500'' N 35° 14' 36.000'' E	-	Unpublished/ Gezgin, Y. and and Nielsen, J.B. Chemotaxonomic and molecular fingerprinting of Aspergillus section Nigri from Turkish dried figs
68	A_welwitschiae_KT749950.1_ITAL_25.132	not found	Brazil	Paraná	25° 25' 42.200"S 49° 16' 23.900" W	Could be sample UEL Ac 25.132 Onions Paraná Fungal isolates were provided by Instituto de Tecnologia de Alimentos	Massi, F.P., Sartori, D., Ferranti, L. de S., Lamanaka, B.T., Taniwaki, M.H., Vieira, M.L.C., Fungaro, M.H.P. (2016) Prospecting for the incidence of genes involved in ochratoxin and fumonisin biosynthesis in Brazilian strains of Aspergillus niger and Aspergillus welwitschiae. International Journal of Food Microbiology, Volume 221, p.19-28.
69	A_welwitschiae_KR064463.1_EGE-KL-1146	Dried Figs	Turkey	-	38° 57' 49.500'' N 35° 14' 36.000'' E	-	Unpublished/ Gezgin, Y. and and Nielsen, J.B. Chemotaxonomic and molecular fingerprinting of Aspergillus section Nigri from Turkish dried figs
70	A_welwitschiae_KR020702.1_ANRC_519	raisins	Argentina	-	38° 24' 57.949'' S 63° 37' 0.019'' W	-	Unpublished/ Giaj Merlera, G., Torres, A.M. and Reynoso, M.M. Use of ISSR-PCR analysis to discriminate species in the Aspergillus section Nigri 2
71	A_welwitschiae_LK031768.1_TUAa9	Onion bulbs	Saudi Arabia	Taif city	21° 26' 14.1828'' N 40° 30' 45.7704'' E	Collected randomly from different markets and vendors	Gherbawy, Y., Elhariry, H., Kocsubé, S., Bahobial, A., Deeb, B.E., Altalhi, A., Varga, J. and Vágvölgyi, C. (2015) Molecular characterization of black Aspergillus species from onion and their potential for ochratoxin A and fumonisin B2 production. Foodborne pathogens and disease, 12(5), pp.414-423.
72	A_welwitschiae_LK031767.1_TUAa8	Onion bulbs	Saudi Arabia	Taif city	21° 26' 14.1828'' N 40° 30' 45.7704'' E	Collected randomly from different markets and vendors	Gherbawy, Y., Elhariry, H., Kocsubé, S., Bahobial, A., Deeb, B.E., Altalhi, A., Varga, J. and Vágvölgyi, C. (2015) Molecular characterization of black Aspergillus species from onion and their potential for ochratoxin A and fumonisin B2 production. Foodborne pathogens and disease, 12(5), pp.414-423.
73	A_welwitschiae_LK031762.1_TUAa37	Onion bulbs	Saudi Arabia	Taif city	21° 26' 14.1828'' N 40° 30' 45.7704'' E	Collected randomly from different markets and vendors	Gherbawy, Y., Elhariry, H., Kocsubé, S., Bahobial, A., Deeb, B.E., Altalhi, A., Varga, J. and Vágvölgyi, C. (2015) Molecular characterization of black Aspergillus species from onion and their potential for ochratoxin A and fumonisin B2 production. Foodborne pathogens and disease, 12(5), pp.414-423.
74	A_welwitschiae_LK031759.1_TUAa34	Onion bulbs	Saudi Arabia	Taif city	21° 26' 14.1828'' N 40° 30' 45.7704'' E	Collected randomly from different markets and vendors	Gherbawy, Y., Elhariry, H., Kocsubé, S., Bahobial, A., Deeb, B.E., Altalhi, A., Varga, J. and Vágvölgyi, C. (2015) Molecular characterization of black Aspergillus species from onion and their potential for ochratoxin A and fumonisin B2 production. Foodborne pathogens and disease, 12(5), pp.414-423.
75	A_welwitschiae_LK031756.1_TUAa31	Onion bulbs	Saudi Arabia	Taif city	21° 26' 14.1828'' N 40° 30' 45.7704'' E	Collected randomly from different markets and vendors	Gherbawy, Y., Elhariry, H., Kocsubé, S., Bahobial, A., Deeb, B.E., Altalhi, A., Varga, J. and Vágvölgyi, C. (2015) Molecular characterization of black Aspergillus species from onion and their potential for ochratoxin A and fumonisin B2 production. Foodborne pathogens and disease, 12(5), pp.414-423.
76	A_welwitschiae_LK031754.1_TUAa3	Onion bulbs	Saudi Arabia	Taif city	21° 26' 14.1828'' N 40° 30' 45.7704'' E	Collected randomly from different markets and vendors	Gherbawy, Y., Elhariry, H., Kocsubé, S., Bahobial, A., Deeb, B.E., Altalhi, A., Varga, J. and Vágvölgyi, C. (2015) Molecular characterization of black Aspergillus species from onion and their potential for ochratoxin A and fumonisin B2 production. Foodborne pathogens and disease, 12(5), pp.414-423.
77	A_welwitschiae_LK031753.1_TUAa29	Onion bulbs	Saudi Arabia	Taif city	21° 26' 14.1828'' N 40° 30' 45.7704'' E	Collected randomly from different markets and vendors	Gherbawy, Y., Elhariry, H., Kocsubé, S., Bahobial, A., Deeb, B.E., Altalhi, A., Varga, J. and Vágvölgyi, C. (2015) Molecular characterization of black Aspergillus species from onion and their potential for ochratoxin A and fumonisin B2 production. Foodborne pathogens and disease, 12(5), pp.414-423.
78	A_welwitschiae_LK031751.1_TUAa27	Onion bulbs	Saudi Arabia	Taif city	21° 26' 14.1828'' N 40° 30' 45.7704'' E	Collected randomly from different markets and vendors	Gherbawy, Y., Elhariry, H., Kocsubé, S., Bahobial, A., Deeb, B.E., Altalhi, A., Varga, J. and Vágvölgyi, C. (2015) Molecular characterization of black Aspergillus species from onion and their potential for ochratoxin A and fumonisin B2 production. Foodborne pathogens and disease, 12(5), pp.414-423.
79	A_welwitschiae_LK031748.1_TUAa24	Onion bulbs	Saudi Arabia	Taif city	21° 26' 14.1828'' N 40° 30' 45.7704'' E	Collected randomly from different markets and vendors	Gherbawy, Y., Elhariry, H., Kocsubé, S., Bahobial, A., Deeb, B.E., Altalhi, A., Varga, J. and Vágvölgyi, C. (2015) Molecular characterization of black Aspergillus species from onion and their potential for ochratoxin A and fumonisin B2 production. Foodborne pathogens and disease, 12(5), pp.414-423.
80	A_welwitschiae_LK031747.1_TUAa23	Onion bulbs	Saudi Arabia	Taif city	21° 26' 14.1828'' N 40° 30' 45.7704'' E	Collected randomly from different markets and vendors	Gherbawy, Y., Elhariry, H., Kocsubé, S., Bahobial, A., Deeb, B.E., Altalhi, A., Varga, J. and Vágvölgyi, C. (2015) Molecular characterization of black Aspergillus species from onion and their potential for ochratoxin A and fumonisin B2 production. Foodborne pathogens and disease, 12(5), pp.414-423.
81	A_welwitschiae_LK031746.1_TUAa22	Onion bulbs	Saudi Arabia	Taif city	21° 26' 14.1828'' N 40° 30' 45.7704'' E	Collected randomly from different markets and vendors	Gherbawy, Y., Elhariry, H., Kocsubé, S., Bahobial, A., Deeb, B.E., Altalhi, A., Varga, J. and Vágvölgyi, C. (2015) Molecular characterization of black Aspergillus species from onion and their potential for ochratoxin A and fumonisin B2 production. Foodborne pathogens and disease, 12(5), pp.414-423.
82	A_welwitschiae_LK031745.1_TUAa21	Onion bulbs	Saudi Arabia	Taif city	21° 26' 14.1828'' N 40° 30' 45.7704'' E	Collected randomly from different markets and vendors	Gherbawy, Y., Elhariry, H., Kocsubé, S., Bahobial, A., Deeb, B.E., Altalhi, A., Varga, J. and Vágvölgyi, C. (2015) Molecular characterization of black Aspergillus species from onion and their potential for ochratoxin A and fumonisin B2 production. Foodborne pathogens and disease, 12(5), pp.414-423.
83	A_welwitschiae_LK031742.1_TUAa19	Onion bulbs	Saudi Arabia	Taif city	21° 26' 14.1828'' N 40° 30' 45.7704'' E	Collected randomly from different markets and vendors	Gherbawy, Y., Elhariry, H., Kocsubé, S., Bahobial, A., Deeb, B.E., Altalhi, A., Varga, J. and Vágvölgyi, C. (2015) Molecular characterization of black Aspergillus species from onion and their potential for ochratoxin A and fumonisin B2 production. Foodborne pathogens and disease, 12(5), pp.414-423.
84	A_welwitschiae_LK031741.1_TUAa18	Onion bulbs	Saudi Arabia	Taif city	21° 26' 14.1828'' N 40° 30' 45.7704'' E	Collected randomly from different markets and vendors	Gherbawy, Y., Elhariry, H., Kocsubé, S., Bahobial, A., Deeb, B.E., Altalhi, A., Varga, J. and Vágvölgyi, C. (2015) Molecular characterization of black Aspergillus species from onion and their potential for ochratoxin A and fumonisin B2 production. Foodborne pathogens and disease, 12(5), pp.414-423.
85	A_welwitschiae_LK031740.1_TUAa17	Onion bulbs	Saudi Arabia	Taif city	21° 26' 14.1828'' N 40° 30' 45.7704'' E	Collected randomly from different markets and vendors	Gherbawy, Y., Elhariry, H., Kocsubé, S., Bahobial, A., Deeb, B.E., Altalhi, A., Varga, J. and Vágvölgyi, C. (2015) Molecular characterization of black Aspergillus species from onion and their potential for ochratoxin A and fumonisin B2 production. Foodborne pathogens and disease, 12(5), pp.414-423.
86	A_welwitschiae_LK031738.1_TUAa15	Onion bulbs	Saudi Arabia	Taif city	21° 26' 14.1828'' N 40° 30' 45.7704'' E	Collected randomly from different markets and vendors	Gherbawy, Y., Elhariry, H., Kocsubé, S., Bahobial, A., Deeb, B.E., Altalhi, A., Varga, J. and Vágvölgyi, C. (2015) Molecular characterization of black Aspergillus species from onion and their potential for ochratoxin A and fumonisin B2 production. Foodborne pathogens and disease, 12(5), pp.414-423.
87	A_welwitschiae_LK031737.1_TUAa14	Onion bulbs	Saudi Arabia	Taif city	21° 26' 14.1828'' N 40° 30' 45.7704'' E	Collected randomly from different markets and vendors	Gherbawy, Y., Elhariry, H., Kocsubé, S., Bahobial, A., Deeb, B.E., Altalhi, A., Varga, J. and Vágvölgyi, C. (2015) Molecular characterization of black Aspergillus species from onion and their potential for ochratoxin A and fumonisin B2 production. Foodborne pathogens and disease, 12(5), pp.414-423.
88	A_welwitschiae_LK031735.1_TUAa12	Onion bulbs	Saudi Arabia	Taif city	21° 26' 14.1828'' N 40° 30' 45.7704'' E	Collected randomly from different markets and vendors	Gherbawy, Y., Elhariry, H., Kocsubé, S., Bahobial, A., Deeb, B.E., Altalhi, A., Varga, J. and Vágvölgyi, C. (2015) Molecular characterization of black Aspergillus species from onion and their potential for ochratoxin A and fumonisin B2 production. Foodborne pathogens and disease, 12(5), pp.414-423.
89	A_welwitschiae_LK031734.1_TUAa11	Onion bulbs	Saudi Arabia	Taif city	21° 26' 14.1828'' N 40° 30' 45.7704'' E	Collected randomly from different markets and vendors	Gherbawy, Y., Elhariry, H., Kocsubé, S., Bahobial, A., Deeb, B.E., Altalhi, A., Varga, J. and Vágvölgyi, C. (2015) Molecular characterization of black Aspergillus species from onion and their potential for ochratoxin A and fumonisin B2 production. Foodborne pathogens and disease, 12(5), pp.414-423.
90	A_welwitschiae_LK031733.1_TUAa10	Onion bulbs	Saudi Arabia	Taif city	21° 26' 14.1828'' N 40° 30' 45.7704'' E	Collected randomly from different markets and vendors	Gherbawy, Y., Elhariry, H., Kocsubé, S., Bahobial, A., Deeb, B.E., Altalhi, A., Varga, J. and Vágvölgyi, C. (2015) Molecular characterization of black Aspergillus species from onion and their potential for ochratoxin A and fumonisin B2 production. Foodborne pathogens and disease, 12(5), pp.414-423.
91	A_welwitschiae_KR020701.1_ANRC_521	raisins	Argentina	-	38° 24' 57.949'' S 63° 37' 0.019'' W	-	Unpublished/ Giaj Merlera, G., Torres, A.M. and Reynoso, M.M. Use of ISSR-PCR analysis to discriminate species in the Aspergillus section Nigri 2
92	A_welwitschiae_KJ775268.1_DTO_178C2	indoor house dust	South Africa	-	30° 33' 34.135'' S 22° 56' 15.021'' E	Settled dust was collected in April of 2009 using sterilised Duststream® collectors (Indoor Biotechnologies) attached to vacuum cleaners. Buildings from nine countries, including Australia, Indonesia, Mexico, Micronesia, New Zealand, South Africa, Thailand, United Kingdom and Uruguay, were included in the survey. Samples from Canada and the United States were not included in this taxonomic study.…	Visagie, C.M., Houbraken, J., Frisvad, J.C., Hong, S.B., Klaassen, C.H., Perrone, G., Seifert, K.A., Varga, J., Yaguchi, T. and Samson, R.A. (2014) Identification and nomenclature of the genus Penicillium. Studies in Mycology 78, p. 343-371.
93	A_welwitschiae_FR751417.1_CCF<CZE_641	clinical specimens	China	-	35° 51' 41.976'' N 104° 11' 43.429'' E	-	Unpublished/ Hubka, V., Kolarik, M. and Kubatova, A. Diversity of Aspergillus species in the Czech Republic
94	A_welwitschiae_LN890507.1_FCBP087	Brassica compestris seed	Pakistan	-	30° 22' 31.156'' N 69° 20' 42.417'' E	-	Hanif, K., Akhtar, N. and Hafeez, R. (2016) First report of Aspergillus welwitschiae as a postharvest pathogen of Brassica campestris seeds in Pakistan. J. Plant Pathol. 98, 1, 185.
95	A_welwitschiae_LT558747.1_S776	cave	Romania	-	45° 56' 35.38'' N 24° 58' 0.336'' E	-	Unpublished/ Novakova, A., Hubka,V., Sklenar, F. and Kolarik, M. Aspergillus mycobiota of Movile cave
96	A_welwitschiae_KR064482.1_EGE-KL-CD-202	Dried Figs	Turkey	-	38° 57' 49.500'' N 35° 14' 36.000'' E	-	Unpublished/ Gezgin, Y. and and Nielsen, J.B. Chemotaxonomic and molecular fingerprinting of Aspergillus section Nigri from Turkish dried figs
97	A_welwitschiae_KR064464.1_EGE-KL-1150	Dried Figs	Turkey	-	38° 57' 49.500'' N 35° 14' 36.000'' E	-	Unpublished/ Gezgin, Y. and and Nielsen, J.B. Chemotaxonomic and molecular fingerprinting of Aspergillus section Nigri from Turkish dried figs
98	A_welwitschiae_KR064478.1_EGE-KL-1398	Dried Figs	Turkey	-	38° 57' 49.500'' N 35° 14' 36.000'' E	-	Unpublished/ Gezgin, Y. and and Nielsen, J.B. Chemotaxonomic and molecular fingerprinting of Aspergillus section Nigri from Turkish dried figs
99	A_welwitschiae_LC000559.1_PW3050	Human nail	China	Hong Kong	22° 17' 11.0184'' N 114° 10' 59 E	Aspergillus isolates recovered from nail specimens collected during 2012-2013, were	Tsang, C., Hui, T.W.S., Lee, K., Chen, J.H.K., Ngan, A.H.Y., Tam, E.W.T., Chan, J.F.W., Wu, A.L., Cheung, M., Tse, B.P.H., Wu, A.K.L., Lai, C.K.C., Tsang, D.N.C., Que, T., Lam, C., Yuen, K., Lau, Susanna, K.P., Woo, P.C.Y. (2016) Genetic diversity of species isolated from onychomycosis and sp. nov., with implications to antifungal susceptibility testing. Diagnostic Microbiology and Infectious Dis…
100	A_welwitschiae_LC000561.1_PW3162	Human nail	China	Hong Kong	22° 17' 11.0184'' N 114° 10' 59 E	Aspergillus isolates recovered from nail specimens collected during 2012-2013, were	Tsang, C., Hui, T.W.S., Lee, K., Chen, J.H.K., Ngan, A.H.Y., Tam, E.W.T., Chan, J.F.W., Wu, A.L., Cheung, M., Tse, B.P.H., Wu, A.K.L., Lai, C.K.C., Tsang, D.N.C., Que, T., Lam, C., Yuen, K., Lau, Susanna, K.P., Woo, P.C.Y. (2016) Genetic diversity of species isolated from onychomycosis and sp. nov., with implications to antifungal susceptibility testing. Diagnostic Microbiology and Infectious Dis…
101	A_welwitschiae_KR064474.1_EGE-KL-1350	Dried Figs	Turkey	-	38° 57' 49.500'' N 35° 14' 36.000'' E	-	Unpublished/ Gezgin, Y. and and Nielsen, J.B. Chemotaxonomic and molecular fingerprinting of Aspergillus section Nigri from Turkish dried figs
102	A_welwitschiae_KR064470.1_EGE-KL-1227	Dried Figs	Turkey	-	38° 57' 49.500'' N 35° 14' 36.000'' E	-	Unpublished/ Gezgin, Y. and and Nielsen, J.B. Chemotaxonomic and molecular fingerprinting of Aspergillus section Nigri from Turkish dried figs
103	A_welwitschiae_KR064465.1_EGE-KL-1154	Dried Figs	Turkey	-	38° 57' 49.500'' N 35° 14' 36.000'' E	-	Unpublished/ Gezgin, Y. and and Nielsen, J.B. Chemotaxonomic and molecular fingerprinting of Aspergillus section Nigri from Turkish dried figs
104	A_welwitschiae_KT749951.1_ITAL_684	Brazil nuts	Brazil	Amazonas	3° 25' 0.634'' S 65° 51' 21.832'' W	Fungal isolates were provided by Instituto de Tecnologia de Alimentos	Massi, F.P., Sartori, D., Ferranti, L. de S., Lamanaka, B.T., Taniwaki, M.H., Vieira, M.L.C., Fungaro, M.H.P. (2016) Prospecting for the incidence of genes involved in ochratoxin and fumonisin biosynthesis in Brazilian strains of Aspergillus niger and Aspergillus welwitschiae. International Journal of Food Microbiology, Volume 221, p.19-28.
105	A_welwitschiae_KT749956.1_ITAL_15.931	Onions	Brazil	São Paulo	23° 33' 1.872'' S 46° 37' 59.913'' W	Fungal isolates were provided by Instituto de Tecnologia de Alimentos	Massi, F.P., Sartori, D., Ferranti, L. de S., Lamanaka, B.T., Taniwaki, M.H., Vieira, M.L.C., Fungaro, M.H.P. (2016) Prospecting for the incidence of genes involved in ochratoxin and fumonisin biosynthesis in Brazilian strains of Aspergillus niger and Aspergillus welwitschiae. International Journal of Food Microbiology, Volume 221, p.19-28.
106	A_welwitschiae_LK031766.1_TUAa7	Onion bulbs	Saudi Arabia	Taif city	21° 26' 14.1828'' N 40° 30' 45.7704'' E	Collected randomly from different markets and vendors	Gherbawy, Y., Elhariry, H., Kocsubé, S., Bahobial, A., Deeb, B.E., Altalhi, A., Varga, J. and Vágvölgyi, C. (2015) Molecular characterization of black Aspergillus species from onion and their potential for ochratoxin A and fumonisin B2 production. Foodborne pathogens and disease, 12(5), pp.414-423.
107	A_welwitschiae_LK031765.1_TUAa6	Onion bulbs	Saudi Arabia	Taif city	21° 26' 14.1828'' N 40° 30' 45.7704'' E	Collected randomly from different markets and vendors	Gherbawy, Y., Elhariry, H., Kocsubé, S., Bahobial, A., Deeb, B.E., Altalhi, A., Varga, J. and Vágvölgyi, C. (2015) Molecular characterization of black Aspergillus species from onion and their potential for ochratoxin A and fumonisin B2 production. Foodborne pathogens and disease, 12(5), pp.414-423.
108	A_welwitschiae_LK031764.1_TUAa5	Onion bulbs	Saudi Arabia	Taif city	21° 26' 14.1828'' N 40° 30' 45.7704'' E	Collected randomly from different markets and vendors	Gherbawy, Y., Elhariry, H., Kocsubé, S., Bahobial, A., Deeb, B.E., Altalhi, A., Varga, J. and Vágvölgyi, C. (2015) Molecular characterization of black Aspergillus species from onion and their potential for ochratoxin A and fumonisin B2 production. Foodborne pathogens and disease, 12(5), pp.414-423.
109	A_welwitschiae_KT749955.1_ITAL_361	Brazil nuts	Brazil	Pará	1° 59' 53.258'' S 54° 55' 50.214'' W	Fungal isolates were provided by Instituto de Tecnologia de Alimentos	Massi, F.P., Sartori, D., Ferranti, L. de S., Lamanaka, B.T., Taniwaki, M.H., Vieira, M.L.C., Fungaro, M.H.P. (2016) Prospecting for the incidence of genes involved in ochratoxin and fumonisin biosynthesis in Brazilian strains of Aspergillus niger and Aspergillus welwitschiae. International Journal of Food Microbiology, Volume 221, p.19-28.
110	A_welwitschiae_FR751443.1_CCF<CZE_4067	nail	Czech Republic/ Prague	Prague	50° 4' 31.937'' N 14° 26' 16.081'' E	deposited in the Culture Collection of Fungi, Department of Botany, Charles University in Prague (CCF)	Hubka, V., Kubatova, A., Mallatova, N., Sedlacek, P., Melichar, J., Skorepova, M., Mencl, K., Lyskova, P., Sramkova, B., Chudickova, M., Hamal, P., Kolarik, M. (2012) Rare and new etiological agents revealed among 178 clinical Aspergillus strains obtained from Czech patients and characterized by molecular sequencing JOURNAL Med. Mycol. 50 (6), p. 601-610.
111	A_welwitschiae_KR064461.1_EGE-KL-1112	Dried Figs	Turkey	-	38° 57' 49.500'' N 35° 14' 36.000'' E	Prague (CCF).	Unpublished/ Gezgin, Y. and and Nielsen, J.B. Chemotaxonomic and molecular fingerprinting of Aspergillus section Nigri from Turkish dried figs
112	A_welwitschiae_KU207999.1_131	diseased sisal plant	Brazil	Conceicao do Coite	11° 24' 51.700" S 39° 11 '55.900" W	-	Unpublished/ Barbosa, L.O., Lima, J.S., Magalhaes, V.C., Gava, C.A.T., Soares, A.C.F., Marbach, P.A.S. De Souza, J.T. Compatibility and combination of bacterial agents in the biocontrol of sisal bole rot disease
113	A_welwitschiae_KU554596.1_AN32	withered grape	Italy	-	41° 52' 18.984'' N 12° 34' 2.567'' E	The study site was a restricted geographic area of Northern Italy that includes three winemaking areas, i.e. Valpolicella, Soave and Valle dei Laghi, where the main cultivated varieties for the production of passito wine are Corvina, Garganega and Nosiola, respectively. Grape samples were collected during the 2012–14 vintages from eight fruit-drying rooms randomly selected within each winemaking …	Lorenzini, M., Cappello, M.S., Logrieco, A., Zapparoli, G. (2016) Polymorphism and phylogenetic species delimitation in filamentous fungi from predominant mycobiota in withered grapes, International Journal of Food Microbiology, Volume 238, p. 56-62.
114	A_welwitschiae_KU554595.1_AN12	withered grape	Italy	-	41° 52' 18.984'' N 12° 34' 2.567'' E	The study site was a restricted geographic area of Northern Italy that includes three winemaking areas, i.e. Valpolicella, Soave and Valle dei Laghi, where the main cultivated varieties for the production of passito wine are Corvina, Garganega and Nosiola, respectively. Grape samples were collected during the 2012–14 vintages from eight fruit-drying rooms randomly selected within each winemaking …	Lorenzini, M., Cappello, M.S., Logrieco, A., Zapparoli, G. (2016) Polymorphism and phylogenetic species delimitation in filamentous fungi from predominant mycobiota in withered grapes, International Journal of Food Microbiology, Volume 238, p. 56-62.
115	A_welwitschiae_KU554594.1_AN7	withered grape	Italy	-	41° 52' 18.984'' N 12° 34' 2.567'' E	The study site was a restricted geographic area of Northern Italy that includes three winemaking areas, i.e. Valpolicella, Soave and Valle dei Laghi, where the main cultivated varieties for the production of passito wine are Corvina, Garganega and Nosiola, respectively. Grape samples were collected during the 2012–14 vintages from eight fruit-drying rooms randomly selected within each winemaking …	Lorenzini, M., Cappello, M.S., Logrieco, A., Zapparoli, G. (2016) Polymorphism and phylogenetic species delimitation in filamentous fungi from predominant mycobiota in withered grapes, International Journal of Food Microbiology, Volume 238, p. 56-62.
116	A_welwitschiae_KP330148.1_DTO 266-G5	house dust	Mexico	-	15° 58' 35.263'' N 93° 12' 47.570'' W	Settled dust was collected in April of 2009 using sterilised Duststream® collectors (Indoor Biotechnologies) attached to vacuum cleaners. Buildings from nine countries, including Australia, Indonesia, Mexico, Micronesia, New Zealand, South Africa, Thailand, United Kingdom and Uruguay, were included in the survey. Samples from Canada and the United States were not included in this taxonomic study.…	Visagie, C.M., Houbraken, J., Frisvad, J.C., Hong, S.B., Klaassen, C.H., Perrone, G., Seifert, K.A., Varga, J., Yaguchi, T. and Samson, R.A. (2014) Identification and nomenclature of the genus Penicillium. Studies in Mycology 78, p. 343-371.
117	A_welwitschiae_KP330147.1_DTO 266-E3	house dust	Mexico	-	15° 58' 35.263'' N 93° 12' 47.570'' W	Settled dust was collected in April of 2009 using sterilised Duststream® collectors (Indoor Biotechnologies) attached to vacuum cleaners. Buildings from nine countries, including Australia, Indonesia, Mexico, Micronesia, New Zealand, South Africa, Thailand, United Kingdom and Uruguay, were included in the survey. Samples from Canada and the United States were not included in this taxonomic study.…	Visagie, C.M., Houbraken, J., Frisvad, J.C., Hong, S.B., Klaassen, C.H., Perrone, G., Seifert, K.A., Varga, J., Yaguchi, T. and Samson, R.A. (2014) Identification and nomenclature of the genus Penicillium. Studies in Mycology 78, p. 343-371.
118	A_welwitschiae_KJ775363.1_DTO_267G1	indoor house dust	South Africa	-	30° 33' 34.135'' S 22° 56' 15.021'' E	Settled dust was collected in April of 2009 using sterilised Duststream® collectors (Indoor Biotechnologies) attached to vacuum cleaners. Buildings from nine countries, including Australia, Indonesia, Mexico, Micronesia, New Zealand, South Africa, Thailand, United Kingdom and Uruguay, were included in the survey. Samples from Canada and the United States were not included in this taxonomic study.…	Visagie, C.M., Houbraken, J., Frisvad, J.C., Hong, S.B., Klaassen, C.H., Perrone, G., Seifert, K.A., Varga, J., Yaguchi, T. and Samson, R.A. (2014) Identification and nomenclature of the genus Penicillium. Studies in Mycology 78, p. 343-371.
119	A_welwitschiae_KJ775336.1_DTO_266D4	indoor house dust	Mexico	-	15° 58' 35.263'' N 93° 12' 47.570'' W	Settled dust was collected in April of 2009 using sterilised Duststream® collectors (Indoor Biotechnologies) attached to vacuum cleaners. Buildings from nine countries, including Australia, Indonesia, Mexico, Micronesia, New Zealand, South Africa, Thailand, United Kingdom and Uruguay, were included in the survey. Samples from Canada and the United States were not included in this taxonomic study.…	Visagie, C.M., Houbraken, J., Frisvad, J.C., Hong, S.B., Klaassen, C.H., Perrone, G., Seifert, K.A., Varga, J., Yaguchi, T. and Samson, R.A. (2014) Identification and nomenclature of the genus Penicillium. Studies in Mycology 78, p. 343-371.
120	A_welwitschiae_KJ775333.1_DTO_247G5	indoor house dust	Mexico	-	15° 58' 35.263'' N 93° 12' 47.570'' W	Settled dust was collected in April of 2009 using sterilised Duststream® collectors (Indoor Biotechnologies) attached to vacuum cleaners. Buildings from nine countries, including Australia, Indonesia, Mexico, Micronesia, New Zealand, South Africa, Thailand, United Kingdom and Uruguay, were included in the survey. Samples from Canada and the United States were not included in this taxonomic study.…	Visagie, C.M., Houbraken, J., Frisvad, J.C., Hong, S.B., Klaassen, C.H., Perrone, G., Seifert, K.A., Varga, J., Yaguchi, T. and Samson, R.A. (2014) Identification and nomenclature of the genus Penicillium. Studies in Mycology 78, p. 343-371.
121	A_welwitschiae_LK031755.1_TUAa30	Onion bulbs	Saudi Arabia	Taif city	21° 26' 14.1828'' N 40° 30' 45.7704'' E	Collected randomly from different markets and vendors	Gherbawy, Y., Elhariry, H., Kocsubé, S., Bahobial, A., Deeb, B.E., Altalhi, A., Varga, J. and Vágvölgyi, C. (2015) Molecular characterization of black Aspergillus species from onion and their potential for ochratoxin A and fumonisin B2 production. Foodborne pathogens and disease, 12(5), pp.414-423.
122	A_welwitschiae_KT749952.1_ITAL_47.514	Grapes	Brazil	Pernambuco	8° 06' 43.500" S 35° 00' 55.400" W	Fungal isolates were provided by Instituto de Tecnologia de Alimentos	Massi, F.P., Sartori, D., Ferranti, L. de S., Lamanaka, B.T., Taniwaki, M.H., Vieira, M.L.C., Fungaro, M.H.P. (2016) Prospecting for the incidence of genes involved in ochratoxin and fumonisin biosynthesis in Brazilian strains of Aspergillus niger and Aspergillus welwitschiae. International Journal of Food Microbiology, Volume 221, p.19-28.
123	A_welwitschiae_LK031732.1_TUAa1	Onion bulbs	Saudi Arabia	Taif city	21° 26' 14.1828'' N 40° 30' 45.7704'' E	Collected randomly from different markets and vendors	Gherbawy, Y., Elhariry, H., Kocsubé, S., Bahobial, A., Deeb, B.E., Altalhi, A., Varga, J. and Vágvölgyi, C. (2015) Molecular characterization of black Aspergillus species from onion and their potential for ochratoxin A and fumonisin B2 production. Foodborne pathogens and disease, 12(5), pp.414-423.
124	A_welwitschiae_KT749953.1_ITAL_48.544	Grapes	Brazil	Pernambuco	8° 06' 43.500" S 35° 00' 55.400" W	Fungal isolates were provided by Instituto de Tecnologia de Alimentos	Massi, F.P., Sartori, D., Ferranti, L. de S., Lamanaka, B.T., Taniwaki, M.H., Vieira, M.L.C., Fungaro, M.H.P. (2016) Prospecting for the incidence of genes involved in ochratoxin and fumonisin biosynthesis in Brazilian strains of Aspergillus niger and Aspergillus welwitschiae. International Journal of Food Microbiology, Volume 221, p.19-28.
125	A_welwitschiae_KP330149.1_DTO 267-I3	house dust	Thailand	-	15° 52' 12.115'' N 100° 59' 33.147'' E	Settled dust was collected in April of 2009 using sterilised Duststream® collectors (Indoor Biotechnologies) attached to vacuum cleaners. Buildings from nine countries, including Australia, Indonesia, Mexico, Micronesia, New Zealand, South Africa, Thailand, United Kingdom and Uruguay, were included in the survey. Samples from Canada and the United States were not included in this taxonomic study.…	Visagie, C.M., Houbraken, J., Frisvad, J.C., Hong, S.B., Klaassen, C.H., Perrone, G., Seifert, K.A., Varga, J., Yaguchi, T. and Samson, R.A. (2014) Identification and nomenclature of the genus Penicillium. Studies in Mycology 78, p. 343-371.
126	A_welwitschiae_KT749954.1_ITAL_987	Brazil nuts	Brazil	Amazonas	3° 25' 0.634'' S 65° 51' 21.832'' W	Fungal isolates were provided by Instituto de Tecnologia de Alimentos	Massi, F.P., Sartori, D., Ferranti, L. de S., Lamanaka, B.T., Taniwaki, M.H., Vieira, M.L.C., Fungaro, M.H.P. (2016) Prospecting for the incidence of genes involved in ochratoxin and fumonisin biosynthesis in Brazilian strains of Aspergillus niger and Aspergillus welwitschiae. International Journal of Food Microbiology, Volume 221, p.19-28.
